# Supplementary material for: Establishment of canine hemangiosarcoma xenograft models expressing endothelial growth factors, their receptors, and angiogenesis-associated homeobox genes
Source: BMC Cancer. 2009 Oct 14;9:363. doi: 10.1186/1471-2407-9-363 (PMC2768746; doi:10.1186/1471-2407-9-363)
Supplement: Additional file 1 — PCR primers and conditions. The data provided represent the sequences of canine-specific primer sets and the PCR conditions for those primer sets used in the present study. [file 1471-2407-9-363-S1.XLS]

## Sheet: PCR primers and conditions
	PCR primers and conditions
	Gene	Primer sequence	Annealing temperature (℃)	The cycle number of annealing	PCR product size (bp)	Accession number
	CD31	For: 5'-GCACACAAGAGGCATGGTAAC-3'	63	35	211	XM_848326.1
		Rev: 5'-GAATGGAGCACCACAGGTTT-3'
	vWF	For: 5'-GCAATGTCTCCTCTGATGAAG-3'	63	35	221	NM_001002932.1
		Rev: 5'-GTACAAGACAACCCCCTGCT-3'
	VEGF-A	For: 5'-CGTGCCCACTGAGGAGTT-3'	64	35	249, 231, and 177	NM_001003175.2, NM_001110501.1, and NM_001110502.1
		Rev: 5'-AAATGCTTTCTCCGCTCTGA-3'
	flt-1	For: 5'-ACCCTAAAGAAAGGCCAAGA-3'	63	35	156	XM_534520.2
		Rev: 5'-CATCAGAGAAGGCAGGAGATG-3'
	flk-1	For: 5'-GGAGCTCCAGAATGTGTCCT-3'	66	35	187	NM_001048024.1
		Rev: 5'-GGTGCATGAAACTTCAATGGT-3'
	bFGF	For: 5'-CACTTCAAGGACCCCAAGAG-3'	61	35	234	XM_533298.1
		Rev: 5'-GAAGCACTCGTCAGTAACACAT-3'
	FGFR-1	For: 5'-GAAGTCGGATGCTACAGAGAAA-3'	65	35	162	XM_851663.1, XM_843687.1, XM_851785.1, XM_851742.1,
		Rev: 5'-CGTAAGTTGCCTTTGGAAGC-3'				XM_532801.2, XM_851868.1, XM_851704.1, and XM_851909.1
	EphB4	For: 5'-GCGGAGGAGACCTGACTTTT-3'	66	35	178	XM_546948.2
		Rev: 5'-TCACGGTCAGTGGTGACATT-3'
	HoxA9	For: 5'-TCCATGCGCGCTCCACGAGA-3'	64	35	314 and 141	XM_539489.2 and XM_859604.1
		Rev: 5'-CATTTTCATCCTGCGGTTCT-3'
	HoxB3	For: 5'-ACGTCCTCCAAGCCAATGGA-3'	68	35	198	XM_846028.1
		Rev: 5'-GGTGCTGGTTAGGAGCCATA-3'
	HoxB7	For: 5'-CAAGTTCGGTTTTCGCCACC-3'	68	35	243	XM_846128.1
		Rev: 5'-CGGAGAGGTTCTGCTCAAAG-3'
	HoxD3	For: 5'-ATTATCCCGGATCCGCCTGT-3'	68	35	165	XM_545539.2
		Rev: 5'-GTGGCTGCTGCTCTGAGTTC-3'
	Pbx1	For: 5'-CAGGCGTGCAACGAGTTT-3'	63.5	40	232	XM_854637.1, XM_545786.2, and XM_854605.1
		Rev: 5'-TTTCTGTCGCTTGCTTGTTG-3'
	Meis1	For: 5'-TCGTTCAATGAAGACATAGCC-3'	64	35	284	XM_847651.1, XM_861185.1, XM_861200.1, and XM_861217.1
		Rev: 5'-TGGTCGGTTAGATTTGCTGA-3'
	β-actin	For: 5'-ATTGAGCACGGCATCGTC-3'	65.5	30	261	XM_856620.1
		Rev: 5'-GTCACCGGAGTCCATCACG-3'
